# Supplementary material for: The Effect of Antibiotics on the Infant Gut Fungal Microbiota
Source: J Fungi (Basel). 2022 Mar 22;8(4):328. doi: 10.3390/jof8040328 (PMC9032081; doi:10.3390/jof8040328)
Supplement: Supplementary file 1 [file jof-08-00328-s001.zip]

Archive with 2 entries (2 files):
- SupplementaryFigures_110222.pptx
- SupplementaryTablesRevised.xlsx
