# Supplementary material for: The Effect of Antibiotics on the Infant Gut Fungal Microbiota
Source: J Fungi (Basel). 2022 Mar 22;8(4):328. doi: 10.3390/jof8040328 (PMC9032081; doi:10.3390/jof8040328)
Supplement: Supplementary file 1 [file jof-08-00328-s001.zip › SupplementaryTablesRevised.xlsx]

## Sheet: Supplementary Table S1
	Genus	Prevalence	Abundance
	Saccharomyces	0.96748	0.71
	Malassezia	0.439024	0.079
	Candida	0.300813	0.083
	Cladosporium	0.113821	0.007
	NA_Candida	0.0813008	0.01
	Sporidiobolus	0.0813008	0.0032
	Aspergillus	0.0650407	0.0051
	Didymella	0.0569106	0.005

## Sheet: Supplementary Table S2
Supplementary Table 2. Differences in relative abundances between antibiotic-naive and -treated infants at 1-2 days from start of study
taxon	FoldChange	p-value	p_FDR	model
Eukaryota_Ascomycota_Saccharomycetes_Saccharomycetales_Debaryomycetaceae	126.231	1.66841e-07	7.50785e-07	MASS::glm.nb
Eukaryota_Ascomycota_Saccharomycetes_Saccharomycetales_Debaryomycetaceae_Candida	132.071	4.84253e-09	4.35828e-08	MASS::glm.nb
Eukaryota_Ascomycota_Saccharomycetes_Saccharomycetales_Saccharomycetaceae	-1.55642	0.0535129	0.0963231	nlme::gls
Eukaryota_Ascomycota_Saccharomycetes_Saccharomycetales_Saccharomycetaceae_Saccharomyces	-1.55642	0.0535129	0.0963231	nlme::gls
Eukaryota_Ascomycota_Saccharomycetes_Saccharomycetales_Saccharomycetaceae_Saccharomyces_Saccharomyces.Saccharomyces.cerevisiae	-1.55642	0.0535129	0.0963231	nlme::gls

## Sheet: Supplementary Table S3
Supplementary Table 3. Differences in relative abundances between antibiotic-naive and -treated infants at 3-5 days from start of study
taxon	FoldChange	p-value	p_FDR	model
Eukaryota_Ascomycota_Saccharomycetes_Saccharomycetales_Saccharomycetaceae	-1.4482	5.60747e-12	2.61682e-11	log nlme::gls
Eukaryota_Ascomycota_Saccharomycetes_Saccharomycetales_Saccharomycetaceae_Saccharomyces	-1.4482	5.60747e-12	2.61682e-11	log nlme::gls
Eukaryota_Ascomycota_Saccharomycetes_Saccharomycetales_Saccharomycetaceae_Saccharomyces_Saccharomyces.Saccharomyces.cerevisiae	-1.4482	5.60747e-12	2.61682e-11	log nlme::gls

## Sheet: Supplementary Table S4
Supplementary Table 4. Differences in relative abundances between antibiotic-treated infants at 1-2 weeks from start of antibiotics and antibiotic-naive at 3-5 days after start of study
taxon	FoldChange	p-value	p_FDR	model
Eukaryota_Ascomycota_Saccharomycetes	-1.59734	0.0590738	0.0827034	nlme::gls
Eukaryota_Ascomycota_Saccharomycetes_Saccharomycetales	-1.59734	0.0590738	0.0827034	nlme::gls
Eukaryota_Ascomycota_Saccharomycetes_Saccharomycetales_Saccharomycetaceae	-4.80473	0	0	stats::glm
Eukaryota_Ascomycota_Saccharomycetes_Saccharomycetales_Saccharomycetaceae_Saccharomyces	-4.80473	0	0	stats::glm
Eukaryota_Ascomycota_Saccharomycetes_Saccharomycetales_Saccharomycetaceae_Saccharomyces_Saccharomyces.Saccharomyces.cerevisiae	-4.80473	0	0	stats::glm

## Sheet: Supplementary Table S5
Supplementary Table 5. Differences in relative abundances between antibiotic-naive and -treated infants at 3-6 weeks from start of study
taxon	FoldChange	p-values	p_FDR	model
Eukaryota_Basidiomycota_Malasseziomycetes		2.48565e-15	8.07836e-15	stats::glm
Eukaryota_Basidiomycota_Malasseziomycetes_Malasseziales		2.48565e-15	8.07836e-15	stats::glm
Eukaryota_Basidiomycota_Malasseziomycetes_Malasseziales_Malasseziaceae		2.48565e-15	8.07836e-15	stats::glm
Eukaryota_Basidiomycota_Malasseziomycetes_Malasseziales_Malasseziaceae_Malassezia		2.48565e-15	8.07836e-15	stats::glm
Eukaryota_Basidiomycota_Malasseziomycetes_Malasseziales_Malasseziaceae_Malassezia_Malassezia.Malassezia.restricta	6.20857	0.0156821	0.0339779	MASS::glm.nb

## Sheet: Supplementary Table S6
Supplementary Table 6. Differences in relative abundances between antibiotic-naive and -treated infants at >6 weeks from start of study
taxon	FoldChange	p-value	p_FDR	model
Eukaryota_Ascomycota	-1.15955	0.0262348	0.0693528	nlme::gls
Eukaryota_Ascomycota_Saccharomycetes	-1.21899	0.0445839	0.0693528	nlme::gls
Eukaryota_Ascomycota_Saccharomycetes_Saccharomycetales	-1.21899	0.0445839	0.0693528	nlme::gls
Eukaryota_Ascomycota_Saccharomycetes_Saccharomycetales_Debaryomycetaceae	15.7395	0.00471974	0.0330382	MASS::glm.nb
Eukaryota_Basidiomycota	10.9394	0.000644137	0.00901791	MASS::glm.nb
Eukaryota_Basidiomycota_Malasseziomycetes	4.94324	0.0383545	0.0693528	MASS::glm.nb
Eukaryota_Basidiomycota_Malasseziomycetes_Malasseziales	4.94324	0.0383545	0.0693528	MASS::glm.nb
Eukaryota_Basidiomycota_Malasseziomycetes_Malasseziales_Malasseziaceae	4.94324	0.0383545	0.0693528	MASS::glm.nb
Eukaryota_Basidiomycota_Malasseziomycetes_Malasseziales_Malasseziaceae_Malassezia	4.94324	0.0383545	0.0693528	MASS::glm.nb
Eukaryota_Basidiomycota_Malasseziomycetes_Malasseziales_Malasseziaceae_Malassezia_Malassezia.Malassezia.restricta	2.711	0.0510415	0.0714581	log nlme::gls
